# Supplementary material for: Productivity and Feed Quality Performance of Napier Grass (Cenchrus purpureus) Genotypes Growing under Different Soil Moisture Levels
Source: Plants (Basel). 2022 Sep 28;11(19):2549. doi: 10.3390/plants11192549 (PMC9572638; doi:10.3390/plants11192549)
Supplement: Supplementary file 1 [file plants-11-02549-s001.zip]

Archive with 1 entries (1 files):
- plants-1917181-supplementary.pdf
